# Supplementary material for: The applicability of forensic time since death estimation methods for buried bodies in advanced decomposition stages
Source: PLoS One. 2020 Dec 9;15(12):e0243395. doi: 10.1371/journal.pone.0243395 (PMC7725292; doi:10.1371/journal.pone.0243395)
Supplement: S1 Table — Mean values are represented by shades of color, with darker indicating more relative abundance among the taxa within a body site or soil. (XLSX) [file pone.0243395.s010.xlsx]

## Sheet: Table S1 Family x Area
			Ears					Eyes					Mouth					Nose
	Family		N	Mean	SD	SE		N	Mean	SD	SE		N	Mean	SD	SE		N	Mean	SD	SE
	Bacillaceae		6	13.2167	29.1237	11.8897		4	2.225	1.52786	0.763929		6	5.26111	7.68732	3.13833		6	0.911111	1.79055	0.73099
	Burkholderiaceae		6	4.41111	9.07895	3.70647		4	7.1	7.38773	3.69386		6	0.388889	0.394781	0.161169		6	1.61111	2.88788	1.17897
	Clostridiaceae 1		6	9.11111	11.61	4.73974		4	8.65833	10.4062	5.20312		6	8.40556	10.5276	4.29787		6	17.6944	20.7877	8.48655
	Corynebacteriaceae		6	8.59444	14.5215	5.92836		4	0.0333333	0.0666667	0.0333333		6	0.366667	0.435635	0.177847		6	10.4444	22.7903	9.3041
	Enterobacteriaceae		6	7.98889	14.609	5.96412		4	15.1833	11.7579	5.87897		6	23.7944	26.7985	10.9404		6	35.4722	43.1999	17.6363
	Family XI		6	9.01667	8.24661	3.36666		4	12.5583	10.1413	5.07064		6	8.05556	7.06184	2.88299		6	9.96111	7.94988	3.24553
	Rhizobiaceae		6	4.28333	4.99674	2.03991		4	13.325	19.8115	9.90574		6	2.03333	3.36518	1.37383		6	1.34444	2.52187	1.02955
	Staphylococcaceae		6	16.3333	25.8688	10.5609		4	0	0	0		6	0.0111111	0.0272166	0.0111111		6	0.266667	0.475161	0.193984
	Wohlfahrtiimonadaceae		6	11.4222	27.0835	11.0568		4	17.55	22.2719	11.1359		6	8.31667	16.9507	6.92009		6	3.93889	6.25568	2.55387
			Left Thigh					Right Thigh					Rectum					Soil
	Bacillaceae		2	0.216667	0.212132	0.15		2	0.0833333	0.0707107	0.05		5	1.84	3.63222	1.62438		1	1.2
	Burkholderiaceae		2	21.5833	1.15494	0.816667		2	16.2833	4.03051	2.85		5	1.30667	2.10375	0.940827		1	0.866667
	Clostridiaceae 1		2	1.53333	1.31993	0.933333		2	1.96667	0.659966	0.466667		5	4	2.5531	1.14178		1	0.5
	Corynebacteriaceae		2	0	0	0		2	0	0	0		5	0.186667	0.211608	0.0946338		1	0
	Enterobacteriaceae		2	7.23333	4.80833	3.4		2	12.2667	5.42115	3.83333		5	8.00667	2.69623	1.20579		1	0.8
	Family XI		2	10.9	8.34386	5.9		2	0.0666667	0.0942809	0.0666667		5	39.8533	21.4424	9.58935		1	1.23333
	Rhizobiaceae		2	10.65	2.89914	2.05		2	2.55	1.29636	0.916667		5	2.87333	5.37713	2.40473		1	0.566667
	Staphylococcaceae		2	0	0	0		2	0	0	0		5	0.86	1.92302	0.86		1	0
	Wohlfahrtiimonadaceae		2	3.76667	2.35702	1.66667		2	0	0	0		5	0.806667	1.21687	0.544202		1	0.533333
