# Supplementary material for: The applicability of forensic time since death estimation methods for buried bodies in advanced decomposition stages
Source: PLoS One. 2020 Dec 9;15(12):e0243395. doi: 10.1371/journal.pone.0243395 (PMC7725292; doi:10.1371/journal.pone.0243395)
Supplement: S2 Table — Samples from donors were pooled for the averages. Blue shaded cells represent positive change, while pink represent negative change. (XLSX) [file pone.0243395.s011.xlsx]

## Sheet: Table S2 Genera Change
	Ears	% Change		Eyes	% Change		Mouth	% Change		Nose	% Change		Rectum	% Change
	Bacillus	+38		Brevundimonas	-6		Bacillus	+10		Anaerosalibacter	+9		Anaerococcus	-16
	Clostridium sensu stricto 7	+5		Ignatzschineria	-8		Ignatzschineria	+22		Corynebacterium 1	-31		Bacteroides	+5
	Proteus	+17		Providencia	+7		Lactobacillus	-6		Ignatzschineria	+7		Finegoldia	-15
	Staphylococcus	-49		Vagococcus	-12		Providencia	+20		Providencia	+46		Peptoniphilus	-8
	Turicella	-20					Streptococcus	-13		Streptococcus	-7
							Veillonella	-10
