# Supplementary material for: The applicability of forensic time since death estimation methods for buried bodies in advanced decomposition stages
Source: PLoS One. 2020 Dec 9;15(12):e0243395. doi: 10.1371/journal.pone.0243395 (PMC7725292; doi:10.1371/journal.pone.0243395)
Supplement: S3 Table — Taxa are arranged from greatest to lowest relative abundance. (XLSX) [file pone.0243395.s012.xlsx]

## Sheet: Table S3 Phylum Overall
	Phylum	N	Mean	SD	SE
	Firmicutes	32	43.5896	22.738	4.01955
	Proteobacteria	32	40.525	26.2825	4.64614
	Actinobacteria	32	7.70417	12.4796	2.2061
	Bacteroidetes	32	5.14375	7.52205	1.32972
	Acidobacteria	32	0.460417	2.58025	0.456127
	Verrucomicrobia	32	0.361458	0.846079	0.149567
	Fusobacteria	32	0.341667	1.55319	0.274568
	Chloroflexi	32	0.320833	1.75433	0.310125
