# Supplementary material for: The applicability of forensic time since death estimation methods for buried bodies in advanced decomposition stages
Source: PLoS One. 2020 Dec 9;15(12):e0243395. doi: 10.1371/journal.pone.0243395 (PMC7725292; doi:10.1371/journal.pone.0243395)
Supplement: S4 Table — Taxa are arranged from greatest to lowest relative abundance. (XLSX) [file pone.0243395.s013.xlsx]

## Sheet: Table S4 Family Overall
	Family	N	Mean	SD	SE
	Enterobacteriaceae	32	17.0031	24.2385	4.28479
	Family XI	32	13.5896	15.5511	2.74907
	Clostridiaceae 1	32	8.54375	12.1803	2.15319
	Wohlfahrtiimonadaceae	32	7.01146	15.8431	2.8007
	Burkholderiaceae	32	4.6875	7.52767	1.33072
	Rhizobiaceae	32	4.39375	8.10442	1.43267
	Bacillaceae	32	4.25729	13.0628	2.30919
	Corynebacteriaceae	32	3.67188	11.8045	2.08676
	Staphylococcaceae	32	3.24896	12.2196	2.16015
