# Supplementary material for: The applicability of forensic time since death estimation methods for buried bodies in advanced decomposition stages
Source: PLoS One. 2020 Dec 9;15(12):e0243395. doi: 10.1371/journal.pone.0243395 (PMC7725292; doi:10.1371/journal.pone.0243395)
Supplement: S5 Table — Taxa are arranged from greatest to lowest relative abundance. (XLSX) [file pone.0243395.s014.xlsx]

## Sheet: Table S5 Genus Overall
	Genus	N	Mean	SD	SE
	Providencia	32	5.51354	16.5973	2.93401
	Ignatzschineria	32	5.49375	12.7024	2.2455
	Anaerosalibacter	32	4.18646	4.93675	0.872703
	Bacillus	32	3.73333	12.8357	2.26904
	Peptoniphilus	32	3.27604	8.5145	1.50517
	Staphylococcus	32	3.24479	12.2068	2.15788
	Proteus	32	2.29792	6.37501	1.12695
	Clostridium sensu stricto 15	32	2.175	3.46743	0.612961
	Corynebacterium 1	32	2.1625	10.0399	1.77482
	Finegoldia	32	2.11979	5.19914	0.919087
	Clostridium sensu stricto 7	32	1.82708	4.03547	0.713378
	Brevundimonas	32	1.72917	3.61617	0.639255
	Streptococcus	32	1.67917	4.60486	0.814032
	Alcaligenes	32	1.47812	3.63863	0.643225
	Tepidimicrobium	32	1.28229	2.53742	0.448557
	Anaerococcus	32	1.24687	3.6174	0.639472
	Pseudochrobactrum	32	1.24375	2.00706	0.354801
	Turicella	32	1.23646	6.19638	1.09538
	Koukoulia	32	1.19583	3.25118	0.574733
	Bacteroides	32	1.19063	2.9821	0.527166
	Lactobacillus	32	1.17396	2.76401	0.488613
	Vagococcus	32	1.05521	3.39147	0.599532
	Clostridium sensu stricto 18	32	1.05	1.44043	0.254634
	Acinetobacter	32	1.04167	2.71103	0.479247
	Veillonella	32	1.03438	2.67321	0.472561
	Enterococcus	32	1.03229	2.55102	0.450961
	Pseudomonas	32	1.01979	2.59382	0.458526
