# Supplementary material for: The applicability of forensic time since death estimation methods for buried bodies in advanced decomposition stages
Source: PLoS One. 2020 Dec 9;15(12):e0243395. doi: 10.1371/journal.pone.0243395 (PMC7725292; doi:10.1371/journal.pone.0243395)
Supplement: S6 Table — Mean values are represented by shades of color, with darker indicating more relative abundance among the taxa within a body site or soil. (XLSX) [file pone.0243395.s015.xlsx]

## Sheet: Table S6 Phylum x Area
			Ears					Eyes					Mouth					Nose
	Phylum		N	Mean	SD	SE		N	Mean	SD	SE		N	Mean	SD	SE		N	Mean	SD	SE
	Acidobacteria		6	0.00555556	0.0136083	0.00555556		4	0	0	0		6	0	0	0		6	0	0	0
	Actinobacteria		6	10.2722	13.8127	5.63902		4	0.908333	0.657366	0.328683		6	5.80556	4.18815	1.70981		6	11.2833	23.8837	9.75046
	Bacteroidetes		6	0.516667	0.462241	0.188709		4	0.383333	0.238048	0.119024		6	5.21667	9.05845	3.6981		6	0.694444	1.03289	0.421674
	Chloroflexi		6	0	0	0		4	0	0	0		6	0.00555556	0.0136083	0.00555556		6	0.00555556	0.0136083	0.00555556
	Firmicutes		6	51.7111	17.2868	7.05732		4	36.55	21.0161	10.508		6	46.8	12.8996	5.26624		6	40.4222	31.4328	12.8324
	Fusobacteria		6	0.0166667	0.0278887	0.0113855		4	0	0	0		6	1.63333	3.51075	1.43326		6	0.172222	0.375006	0.153096
	Proteobacteria		6	35.8167	27.7632	11.3343		4	61.4583	21.3244	10.6622		6	39.1222	20.6381	8.42546		6	46.2222	37.6076	15.3532
	Verrucomicrobia		6	0.1	0.11547	0.0471405		4	0.7	1.35592	0.67796		6	0.15	0.293447	0.119799		6	0.161111	0.227466	0.0928626
			Left Thigh					Right Thigh					Rectum					Soil
	Acidobacteria		2	0	0	0		2	0.05	0.0707107	0.05		5	0	0	0		1	14.6
	Actinobacteria		2	6.13333	3.86552	2.73333		2	1.55	1.20208	0.85		5	10.16	10.7144	4.79163		1	12.5667
	Bacteroidetes		2	17.4167	0.919239	0.65		2	18.1333	14.425	10.2		5	10.0267	2.68715	1.20173		1	3.26667
	Chloroflexi		2	0.0833333	0.0707107	0.05		2	0.05	0.0707107	0.05		5	0	0	0		1	9.93333
	Firmicutes		2	21.1667	6.97679	4.93333		2	20.9	13.7179	9.7		5	65.0533	13.2905	5.94368		1	5.66667
	Fusobacteria		2	0	0	0		2	0	0	0		5	0	0	0		1	0
	Proteobacteria		2	53.8833	2.80486	1.98333		2	57.7667	0.707107	0.5		5	14.4933	10.0363	4.48835		1	28.2333
	Verrucomicrobia		2	0.6	0.659966	0.466667		2	0.216667	0.259272	0.183333		5	0.126667	0.177012	0.0791623		1	4.03333
