# Supplementary material for: The applicability of forensic time since death estimation methods for buried bodies in advanced decomposition stages
Source: PLoS One. 2020 Dec 9;15(12):e0243395. doi: 10.1371/journal.pone.0243395 (PMC7725292; doi:10.1371/journal.pone.0243395)
Supplement: S7 Table — Mean values are represented by shades of color, with darker indicating more relative abundance among the taxa within a body site or soil. (XLSX) [file pone.0243395.s016.xlsx]

## Sheet: Table S7 Genus x Area
			Ears					Eyes					Mouth					Nose
	Genus		N	Mean	SD	SE		N	Mean	SD	SE		N	Mean	SD	SE		N	Mean	SD	SE
	Acinetobacter		6	1.46111	2.67095	1.09041		4	0.483333	0.429039	0.214519		6	0.288889	0.644521	0.263125		6	0.111111	0.132777	0.0542058
	Alcaligenes		6	0.394444	0.412804	0.168527		4	2.49167	4.25096	2.12548		6	0.283333	0.297956	0.12164		6	0.444444	0.714506	0.291696
	Anaerococcus		6	0.933333	2.28619	0.933333		4	0.00833333	0.0166667	0.00833333		6	0.00555556	0.0136083	0.00555556		6	0.211111	0.262185	0.107036
	Anaerosalibacter		6	4.86111	5.57504	2.276		4	5.80833	4.62636	2.31318		6	4.41111	4.83555	1.9741		6	6.28889	6.5884	2.6897
	Bacillus		6	13.0333	29.0711	11.8682		4	1.80833	1.80829	0.904144		6	3.37778	5.22369	2.13256		6	0.588889	1.33144	0.543559
	Bacteroides		6	0.0333333	0.0666667	0.0272166		4	0	0	0		6	0	0	0		6	0.222222	0.528169	0.215624
	Brevundimonas		6	2.11111	4.42858	1.80796		4	3.20833	5.0038	2.5019		6	0.316667	0.648331	0.26468		6	2.53333	6.05908	2.47361
	Clostridium sensu stricto 15		6	1.76111	2.06789	0.844214		4	4.95833	4.98504	2.49252		6	2.71667	4.09985	1.67376		6	2.89444	4.92952	2.01247
	Clostridium sensu stricto 18		6	1.31111	1.6279	0.664589		4	0.625	0.860824	0.430412		6	1.55	1.99575	0.81476		6	1.36111	1.80166	0.735523
	Clostridium sensu stricto 7		6	2.83889	4.34922	1.77556		4	0.241667	0.311953	0.155977		6	0.788889	1.27727	0.521441		6	5.25	7.52406	3.07168
	Corynebacterium 1		6	0.922222	2.25897	0.922222		4	0.0333333	0.0666667	0.0333333		6	0.0833333	0.188267	0.0768597		6	10.3667	22.7967	9.30672
	Enterococcus		6	0.166667	0.149071	0.0608581		4	0.191667	0.144978	0.0724888		6	1.40556	2.25294	0.919759		6	2.9	5.24858	2.14272
	Finegoldia		6	0.344444	0.843713	0.344444		4	0.025	0.05	0.025		6	0.0111111	0.0272166	0.0111111		6	0.383333	0.842417	0.343915
	Ignatzschineria		6	8.93889	21.2303	8.66725		4	11.3417	14.4143	7.20715		6	7.89444	17.1036	6.98251		6	3.21667	5.66195	2.31148
	Koukoulia		6	2.28889	5.37921	2.19605		4	4.43333	5.958	2.979		6	0.344444	0.553641	0.226023		6	0.511111	1.15579	0.47185
	Lactobacillus		6	0.438889	0.492349	0.201001		4	0.0916667	0.119799	0.0598996		6	3.30556	5.02016	2.04947		6	0.461111	0.798448	0.325965
	Peptoniphilus		6	0.283333	0.694022	0.283333		4	0	0	0		6	0.05	0.122474	0.05		6	0.688889	1.08273	0.442021
	Proteus		6	5.8	13.8977	5.6737		4	2.28333	4.43392	2.21696		6	0.577778	1.36686	0.558017		6	0.666667	0.852447	0.34801
	Providencia		6	0.461111	0.905641	0.369726		4	5.40833	5.14964	2.57482		6	6.50556	15.919	6.49889		6	15.3111	35.3887	14.4474
	Pseudochrobactrum		6	1.76667	2.82921	1.15502		4	3.15833	2.74123	1.37062		6	0.327778	0.397446	0.162256		6	0.216667	0.268949	0.109798
	Pseudomonas		6	0.7	0.90701	0.370285		4	1.55833	2.81101	1.4055		6	0.0333333	0.0557773	0.022771		6	0.333333	0.523238	0.213611
	Staphylococcus		6	16.3111	25.8447	10.5511		4	0	0	0		6	0.0111111	0.0272166	0.0111111		6	0.266667	0.475161	0.193984
	Streptococcus		6	0.244444	0.503175	0.20542		4	0	0	0		6	4.67222	8.52068	3.47855		6	2.45556	6.01486	2.45556
	Tepidimicrobium		6	1.76111	3.79599	1.54971		4	2.73333	3.5898	1.7949		6	1.86667	2.985	1.21862		6	1.36667	1.80752	0.737915
	Turicella		6	6.59444	13.9875	5.71038		4	0	0	0		6	0	0	0		6	0	0	0
	Vagococcus		6	0.0611111	0.0534027	0.0218016		4	6.03333	8.74041	4.37021		6	0.527778	1.17991	0.481696		6	0.1	0.156347	0.0638285
	Veillonella		6	0.0222222	0.0403687	0.0164804		4	0	0	0		6	4.43889	4.82279	1.9689		6	0.3	0.455095	0.185792
			Left Thigh					Right Thigh					Rectum					Soil
	Acinetobacter		2	0.7	0.942809	0.666667		2	7.93333	8.81526	6.23333		5	0.52	0.853945	0.381896		1	0.366667
	Alcaligenes		2	13.3	5.75114	4.06667		2	0.466667	0.659966	0.466667		5	0.613333	1.1447	0.511924		1	0
	Anaerococcus		2	0	0	0		2	0	0	0		5	6.59333	7.17757	3.2099		1	0
	Anaerosalibacter		2	6.35	6.43467	4.55		2	0	0	0		5	0.88	1.22783	0.5491		1	0.266667
	Bacillus		2	0.05	0.0235702	0.0166667		2	0.0833333	0.0707107	0.05		5	1.82	3.62182	1.61973		1	0.866667
	Bacteroides		2	0.0333333	0.0471405	0.0333333		2	0.0166667	0.0235702	0.0166667		5	7.29333	3.6522	1.63331		1	0
	Brevundimonas		2	1.93333	0.0471405	0.0333333		2	3.55	0.589256	0.416667		5	0.353333	0.620752	0.277609		1	0
	Clostridium sensu stricto 15		2	0.4	0.518545	0.366667		2	0.116667	0.164992	0.116667		5	0.9	1.26754	0.566863		1	0
	Clostridium sensu stricto 18		2	0.433333	0.471405	0.333333		2	0.866667	0.707107	0.5		5	0.633333	1.22157	0.546301		1	0
	Clostridium sensu stricto 7		2	0	0	0		2	0.05	0.0235702	0.0166667		5	0.78	1.09255	0.488603		1	0.233333
	Corynebacterium 1		2	0	0	0		2	0	0	0		5	0.166667	0.213437	0.0954521		1	0
	Enterococcus		2	0.116667	0.164992	0.116667		2	0.3	0.188562	0.133333		5	0.92	1.16395	0.520534		1	0
	Finegoldia		2	0	0	0		2	0	0	0		5	12.62	6.64603	2.9722		1	0.2
	Ignatzschineria		2	2.95	3.41768	2.41667		2	0	0	0		5	0.74	1.19662	0.535143		1	0.533333
	Koukoulia		2	0.666667	0.848528	0.6		2	0	0	0		5	0.0666667	0.149071	0.0666667		1	0
	Lactobacillus		2	0	0	0		2	4.61667	6.10469	4.31667		5	0.546667	0.51672	0.231084		1	0
	Peptoniphilus		2	0	0	0		2	0	0	0		5	19.74	12.558	5.61609		1	0
	Proteus		2	0.566667	0.329983	0.233333		2	5.8	7.25963	5.13333		5	1.88	2.51933	1.12668		1	0
	Providencia		2	5.45	5.16188	3.65		2	2.65	2.94628	2.08333		5	0.826667	1.42895	0.639044		1	0.8
	Pseudochrobactrum		2	2.28333	1.67349	1.18333		2	1.5	2.02704	1.43333		5	1.14667	2.38206	1.06529		1	0
	Pseudomonas		2	1.38333	1.86205	1.31667		2	8.28333	7.37748	5.21667		5	0.12	0.268328	0.12		1	0.0666667
	Staphylococcus		2	0	0	0		2	0	0	0		5	0.86	1.92302	0.86		1	0
	Streptococcus		2	0	0	0		2	0	0	0		5	1.86	2.09476	0.936803		1	0.2
	Tepidimicrobium		2	0.0666667	0	0		2	0	0	0		5	0	0	0		1	0
	Turicella		2	0	0	0		2	0	0	0		5	0	0	0		1	0
	Vagococcus		2	1.83333	0.707107	0.5		2	0.483333	0.589256	0.416667		5	0.173333	0.303132	0.135565		1	0
	Veillonella		2	0	0	0		2	0	0	0		5	0.906667	1.97166	0.881753		1	0
