# Supplementary material for: The applicability of forensic time since death estimation methods for buried bodies in advanced decomposition stages
Source: PLoS One. 2020 Dec 9;15(12):e0243395. doi: 10.1371/journal.pone.0243395 (PMC7725292; doi:10.1371/journal.pone.0243395)
Supplement: S8 Table — Mean values are represented by shades of color, with darker blue and darker red indicating more or less relative abundance among the taxa within a body site, respectively. The mean percentage change between the first and last sampling dates is given, with taxa bolded that showed >/ = 5% absolute change (for those body sites with multiple sample dates). (XLSX) [file pone.0243395.s017.xlsx]

## Sheet: Table S8 Phylum x Date
			Ears
			August					September					November
	Phylum		Mean	SD	SE	N		Mean	SD	SE	N		Mean	SD	SE	N	Mean % Change
	Actinobacteria		25.7167	13.2229	9.35	2		0.0166667	0.0235702	0.0166667	2		0.05	0.0707107	0.05	2	-25.6667
	Firmicutes		13.5875	22.5702	7.97979	8		7.60833	9.46089	3.34493	8		14.5625	25.0897	8.87056	8	0.975
	Proteobacteria		1.06667	2.75076	0.97254	8		12.8208	23.1762	8.19402	8		7.19167	12.6122	4.4591	8	6.125
			Eyes
			August					September					November
	Phylum		Mean	SD	SE	N		Mean	SD	SE	N		Mean	SD	SE	N	Mean % Change
	Actinobacteria							0.0666667	0.0942809	0.0666667	2		0	0	0	2	-0.0666667
	Firmicutes							6.8	8.96212	3.16859	8		4.92083	8.15082	2.88175	8	-1.87917
	Proteobacteria							11.775	17.9631	6.35093	8		14.8042	13.0321	4.60755	8	3.02917
			Mouth
			August					September					November
	Phylum		Mean	SD	SE	N		Mean	SD	SE	N		Mean	SD	SE	N	Mean % Change
	Actinobacteria		0.366667	0.518545	0.366667	2		0.5	0.707107	0.5	2		0.233333	0.329983	0.233333	2	-0.133333
	Firmicutes		0.0666667	0.150132	0.0530798	8		8.95417	9.81262	3.46929	8		7.27917	6.95712	2.45971	8	7.2125
	Proteobacteria		7.57083	21.4136	7.57083	8		5.825	13.4782	4.76525	8		12.5042	18.7478	6.62836	8	4.93333
			Nose
			August					September					November
	Phylum		Mean	SD	SE	N		Mean	SD	SE	N		Mean	SD	SE	N	Mean % Change
	Actinobacteria		31.0667	36.3453	25.7	2		0.266667	0.329983	0.233333	2		0	0	0	2	-31.0667
	Firmicutes		1.02083	1.60603	0.567819	8		13.45	18.6998	6.61136	8		7.15417	9.57888	3.38664	8	6.13333
	Proteobacteria		11.6917	32.7603	11.5825	8		4.1625	4.69246	1.65904	8		15.9208	30.1016	10.6425	8	4.22917
			Rectum
			August					September					November
	Phylum		Mean	SD	SE	N		Mean	SD	SE	N		Mean	SD	SE	N	Mean % Change
	Actinobacteria		0.433333			1		0.233333	0.235702	0.166667	2		0.0166667	0.0235702	0.0166667	2	-0.416667
	Firmicutes		17.0417	31.2824	15.6412	4		11.0542	20.7329	7.33018	8		9.52083	12.9045	4.56243	8	-7.52083
	Proteobacteria		2.34167	4.55098	2.27549	4		1.55833	3.00179	1.06129	8		5.39167	4.51715	1.59706	8	3.05
			Left Thigh
			August					September					November
	Phylum		Mean	SD	SE	N		Mean	SD	SE	N		Mean	SD	SE	N
	Actinobacteria												0	0	0	2
	Firmicutes												3.1625	5.77942	2.04333	8
	Proteobacteria												10.8083	7.51567	2.65719	8
			Right Thigh
			August					September					November
	Phylum		Mean	SD	SE	N		Mean	SD	SE	N		Mean	SD	SE	N
	Actinobacteria							0	0	0	2
	Firmicutes							0.529167	0.92332	0.326443	8
	Proteobacteria							7.775	7.63405	2.69904	8
