# Supplementary material for: The applicability of forensic time since death estimation methods for buried bodies in advanced decomposition stages
Source: PLoS One. 2020 Dec 9;15(12):e0243395. doi: 10.1371/journal.pone.0243395 (PMC7725292; doi:10.1371/journal.pone.0243395)
Supplement: S9 Table — Mean values are represented by shades of color, with darker blue and darker red indicating more or less relative abundance among the taxa within a body site, respectively. The mean percentage change between the first and last sampling dates is given, with taxa bolded that showed >/ = 5% absolute change (for those body sites with multiple sample dates). (XLSX) [file pone.0243395.s018.xlsx]

## Sheet: Table S9 Family x Date
			Ears
			August					September					November
	Genus		Mean	SD	SE	N		Mean	SD	SE	N		Mean	SD	SE	N	Mean % Change
	Bacillaceae		0.45	0.636396	0.45	2		0.6	0.329983	0.233333	2		38.6	48.0361	33.9667	2	38.15
	Burkholderiaceae		0.183333	0.259272	0.183333	2		11.6	15.9806	11.3	2		1.45	0.212132	0.15	2	1.26667
	Clostridiaceae 1		0.133333	0.188562	0.133333	2		12.95	9.92307	7.01667	2		14.25	18.2198	12.8833	2	14.1167
	Corynebacteriaceae		25.7167	13.2229	9.35	2		0.0166667	0.0235702	0.0166667	2		0.05	0.0707107	0.05	2	-25.6667
	Enterobacteriaceae		3.93333	5.56257	3.93333	2		1.4	1.69706	1.2	2		18.6333	26.2101	18.5333	2	14.7
	Family XI		4.88333	6.90608	4.88333	2		16.8167	9.45166	6.68333	2		5.35	4.50191	3.18333	2	0.466667
	Rhizobiaceae		0.05	0.0707107	0.05	2		4.91667	6.8118	4.81667	2		7.88333	3.98337	2.81667	2	7.83333
	Staphylococcaceae		48.8833	12.9401	9.15	2		0.0666667	0.0942809	0.0666667	2		0.05	0.0707107	0.05	2	-48.8333
	Wohlfahrtiimonadaceae		0.1	0.141421	0.1	2		33.3667	47.1405	33.3333	2		0.8	0.424264	0.3	2	0.7
			Eyes
			August					September					November
	Genus		Mean	SD	SE	N		Mean	SD	SE	N		Mean	SD	SE	N	Mean % Change
	Bacillaceae							1.18333	0.306413	0.216667	2		3.26667	1.60278	1.13333	2	2.08333
	Burkholderiaceae							3.61667	2.852	2.01667	2		10.5833	10.3473	7.31667	2	6.96667
	Clostridiaceae 1							13.3833	14.4957	10.25	2		3.93333	5.04403	3.56667	2	-9.45
	Corynebacteriaceae							0.0666667	0.0942809	0.0666667	2		0	0	0	2	-0.0666667
	Enterobacteriaceae							16.4333	17.3477	12.2667	2		13.9333	10.3709	7.33333	2	-2.5
	Family XI							12.6333	6.45824	4.56667	2		12.4833	16.3342	11.55	2	-0.15
	Rhizobiaceae							2.15	1.81491	1.28333	2		24.5	25.9744	18.3667	2	22.35
	Staphylococcaceae							0	0	0	2		0	0	0	2	0
	Wohlfahrtiimonadaceae							24.9	35.2139	24.9	2		10.2	5.65685	4	2	-14.7
			Mouth
			August					September					November
	Genus		Mean	SD	SE	N		Mean	SD	SE	N		Mean	SD	SE	N	Mean % Change
	Bacillaceae		0	0	0	2		0.783333	0.966379	0.683333	2		15	3.06413	2.16667	2	15
	Burkholderiaceae		0	0	0	2		0.466667	0.0471405	0.0333333	2		0.7	0.518545	0.366667	2	0.7
	Clostridiaceae 1		0.216667	0.306413	0.216667	2		21.1167	5.82185	4.11667	2		3.88333	4.69047	3.31667	2	3.66667
	Corynebacteriaceae		0.366667	0.518545	0.366667	2		0.5	0.707107	0.5	2		0.233333	0.329983	0.233333	2	-0.133333
	Enterobacteriaceae		30.2833	42.8271	30.2833	2		19.85	27.035	19.1167	2		21.25	29.9578	21.1833	2	-9.03333
	Family XI		0.0166667	0.0235702	0.0166667	2		13.9167	0.447834	0.316667	2		10.2333	6.45824	4.56667	2	10.2167
	Rhizobiaceae		0	0	0	2		0.633333	0.895669	0.633333	2		5.46667	4.47834	3.16667	2	5.46667
	Staphylococcaceae		0.0333333	0.0471405	0.0333333	2		0	0	0	2		0	0	0	2	-0.0333333
	Wohlfahrtiimonadaceae		0	0	0	2		2.35	3.3234	2.35	2		22.6	28.4257	20.1	2	22.6
			Nose
			August					September					November
	Genus		Mean	SD	SE	N		Mean	SD	SE	N		Mean	SD	SE	N	Mean % Change
	Bacillaceae		0	0	0	2		0.483333	0.542115	0.383333	2		2.25	3.18198	2.25	2	2.25
	Burkholderiaceae		0	0	0	2		1.13333	0.659966	0.466667	2		3.7	5.18545	3.66667	2	3.7
	Clostridiaceae 1		0.616667	0.824958	0.583333	2		39.65	18.6912	13.2167	2		12.8167	14.6843	10.3833	2	12.2
	Corynebacteriaceae		31.0667	36.3453	25.7	2		0.266667	0.329983	0.233333	2		0	0	0	2	-31.0667
	Enterobacteriaceae		46.7667	65.0538	46	2		9.91667	0.259272	0.183333	2		49.7333	55.9557	39.5667	2	2.96667
	Family XI		2.7	2.96985	2.1	2		13.6333	5.37401	3.8	2		13.55	10.9602	7.75	2	10.85
	Rhizobiaceae		0	0	0	2		0.833333	0.848528	0.6	2		3.2	4.47834	3.16667	2	3.2
	Staphylococcaceae		0.766667	0.612826	0.433333	2		0.0333333	0.0471405	0.0333333	2		0	0	0	2	-0.766667
	Wohlfahrtiimonadaceae		0	0	0	2		4.76667	6.74108	4.76667	2		7.05	9.92307	7.01667	2	7.05
			Rectum
			August					September					November
	Genus		Mean	SD	SE	N		Mean	SD	SE	N		Mean	SD	SE	N	Mean % Change
	Bacillaceae		0			1		0	0	0	2		4.6	5.23259	3.7	2	4.6
	Burkholderiaceae		0.2			1		0.0666667	0.0471405	0.0333333	2		3.1	2.63987	1.86667	2	2.9
	Clostridiaceae 1		0			1		4.26667	1.22565	0.866667	2		5.73333	1.55563	1.1	2	5.73333
	Corynebacteriaceae		0.433333			1		0.233333	0.235702	0.166667	2		0.0166667	0.0235702	0.0166667	2	-0.416667
	Enterobacteriaceae		9.16667			1		6.15	2.6163	1.85	2		9.28333	3.27626	2.31667	2	0.116667
	Family XI		63.8667			1		39.95	27.5065	19.45	2		27.75	14.59	10.3167	2	-36.1167
	Rhizobiaceae		0			1		0	0	0	2		7.18333	7.33034	5.18333	2	7.18333
	Staphylococcaceae		4.3			1		0	0	0	2		0	0	0	2	-4.3
	Wohlfahrtiimonadaceae		0			1		0.0166667	0.0235702	0.0166667	2		2	1.08423	0.766667	2	2
			Left Thigh
			August					September					November
	Genus		Mean	SD	SE	N		Mean	SD	SE	N		Mean	SD	SE	N
	Bacillaceae												0.216667	0.212132	0.15	2
	Burkholderiaceae												21.5833	1.15494	0.816667	2
	Clostridiaceae 1												1.53333	1.31993	0.933333	2
	Corynebacteriaceae												0	0	0	2
	Enterobacteriaceae												7.23333	4.80833	3.4	2
	Family XI												10.9	8.34386	5.9	2
	Rhizobiaceae												10.65	2.89914	2.05	2
	Staphylococcaceae												0	0	0	2
	Wohlfahrtiimonadaceae												3.76667	2.35702	1.66667	2
			Right Thigh
			August					September					November
	Genus		Mean	SD	SE	N		Mean	SD	SE	N		Mean	SD	SE	N
	Bacillaceae							0.0833333	0.0707107	0.05	2
	Burkholderiaceae							16.2833	4.03051	2.85	2
	Clostridiaceae 1							1.96667	0.659966	0.466667	2
	Corynebacteriaceae							0	0	0	2
	Enterobacteriaceae							12.2667	5.42115	3.83333	2
	Family XI							0.0666667	0.0942809	0.0666667	2
	Rhizobiaceae							2.55	1.29636	0.916667	2
	Staphylococcaceae							0	0	0	2
	Wohlfahrtiimonadaceae							0	0	0	2
