# Supplementary material for: The applicability of forensic time since death estimation methods for buried bodies in advanced decomposition stages
Source: PLoS One. 2020 Dec 9;15(12):e0243395. doi: 10.1371/journal.pone.0243395 (PMC7725292; doi:10.1371/journal.pone.0243395)
Supplement: S10 Table — Mean values are represented by shades of color, with darker blue and darker red indicating more or less relative abundance among the taxa within a body site, respectively. The mean percentage change between the first and last sampling dates is given, with taxa bolded that showed >/ = 5% absolute change (for those body sites with multiple sample dates). (XLSX) [file pone.0243395.s019.xlsx]

## Sheet: Table S10 Genus x Date
			Ears
			August					September					November
	Genus		Mean	SD	SE	N		Mean	SD	SE	N		Mean	SD	SE	N	Mean % Change
	Acinetobacter		0.566667	0.801388	0.566667	2		3.46667	4.76119	3.36667	2		0.35	0.494975	0.35	2	-0.216667
	Alcaligenes		0.0833333	0.117851	0.0833333	2		0.183333	0.0707107	0.05	2		0.916667	0.0707107	0.05	2	0.833333
	Anaerococcus		2.8	3.9598	2.8	2		0	0	0	2		0	0	0	2	-2.8
	Anaerosalibacter		0.0166667	0.0235702	0.0166667	2		11.3333	2.68701	1.9	2		3.23333	3.48839	2.46667	2	3.21667
	Bacillus		0.416667	0.589256	0.416667	2		0.233333	0.329983	0.233333	2		38.45	47.824	33.8167	2	38.0333
	Bacteroides		0.0833333	0.117851	0.0833333	2		0	0	0	2		0.0166667	0.0235702	0.0166667	2	-0.0666667
	Brevundimonas		0	0	0	2		5.81667	7.5189	5.31667	2		0.516667	0.259272	0.183333	2	0.516667
	Clostridium sensu stricto 15		0.0333333	0.0471405	0.0333333	2		2.83333	0.942809	0.666667	2		2.41667	3.37054	2.38333	2	2.38333
	Clostridium sensu stricto 18		0.0166667	0.0235702	0.0166667	2		1.88333	1.62635	1.15	2		2.03333	2.35702	1.66667	2	2.01667
	Clostridium sensu stricto 7		0	0	0	2		3.51667	4.26621	3.01667	2		5	7.07107	5	2	5
	Corynebacterium 1		2.76667	3.91266	2.76667	2		0	0	0	2		0	0	0	2	-2.76667
	Enterococcus		0.0666667	0.0942809	0.0666667	2		0.3	0.188562	0.133333	2		0.133333	0.0942809	0.0666667	2	0.0666667
	Finegoldia		1.03333	1.46135	1.03333	2		0	0	0	2		0	0	0	2	-1.03333
	Ignatzschineria		0.0333333	0.0471405	0.0333333	2		26.1333	36.9581	26.1333	2		0.65	0.636396	0.45	2	0.616667
	Koukoulia		0.0666667	0.0942809	0.0666667	2		6.65	9.35738	6.61667	2		0.15	0.212132	0.15	2	0.0833333
	Lactobacillus		0.45	0.636396	0.45	2		0.516667	0.730677	0.516667	2		0.35	0.494975	0.35	2	-0.1
	Peptoniphilus		0.85	1.20208	0.85	2		0	0	0	2		0	0	0	2	-0.85
	Proteus		0.133333	0.188562	0.133333	2		0.183333	0.259272	0.183333	2		17.0833	24.1595	17.0833	2	16.95
	Providencia		0.133333	0.188562	0.133333	2		0.05	0.0235702	0.0166667	2		1.2	1.55563	1.1	2	1.06667
	Pseudochrobactrum		0	0	0	2		3.65	5.16188	3.65	2		1.65	0.117851	0.0833333	2	1.65
	Pseudomonas		0.35	0.494975	0.35	2		1.18333	1.67349	1.18333	2		0.566667	0.565685	0.4	2	0.216667
	Staphylococcus		48.8167	13.0343	9.21667	2		0.0666667	0.0942809	0.0666667	2		0.05	0.0707107	0.05	2	-48.7667
	Streptococcus		0.633333	0.895669	0.633333	2		0.05	0.0707107	0.05	2		0.05	0.0707107	0.05	2	-0.583333
	Tepidimicrobium		0	0	0	2		4.86667	6.55252	4.63333	2		0.416667	0.0707107	0.05	2	0.416667
	Turicella		19.75	21.4253	15.15	2		0.0166667	0.0235702	0.0166667	2		0.0166667	0.0235702	0.0166667	2	-19.7333
	Vagococcus		0.0333333	0.0471405	0.0333333	2		0.05	0.0707107	0.05	2		0.1	0.0471405	0.0333333	2	0.0666667
	Veillonella		0.05	0.0707107	0.05	2		0.0166667	0.0235702	0.0166667	2		0	0	0	2	-0.05
			Eyes
			August					September					November
	Genus		Mean	SD	SE	N		Mean	SD	SE	N		Mean	SD	SE	N	Mean % Change
	Acinetobacter							0.783333	0.353553	0.25	2		0.183333	0.259272	0.183333	2	-0.6
	Alcaligenes							0.566667	0.612826	0.433333	2		4.41667	6.24611	4.41667	2	3.85
	Anaerococcus							0.0166667	0.0235702	0.0166667	2		0	0	0	2	-0.0166667
	Anaerosalibacter							7.61667	5.11474	3.61667	2		4	4.99689	3.53333	2	-3.61667
	Bacillus							0.6	0.377124	0.266667	2		3.01667	1.95633	1.38333	2	2.41667
	Bacteroides							0	0	0	2		0	0	0	2	0
	Brevundimonas							6.2	6.26968	4.43333	2		0.216667	0.0707107	0.05	2	-5.98333
	Clostridium sensu stricto 15							6.73333	6.55252	4.63333	2		3.18333	4.36049	3.08333	2	-3.55
	Clostridium sensu stricto 18							1.05	1.20208	0.85	2		0.2	0.235702	0.166667	2	-0.85
	Clostridium sensu stricto 7							0.35	0.494975	0.35	2		0.133333	0	0	2	-0.216667
	Corynebacterium 1							0.0666667	0.0942809	0.0666667	2		0	0	0	2	-0.0666667
	Enterococcus							0.166667	0.235702	0.166667	2		0.216667	0.0707107	0.05	2	0.05
	Finegoldia							0.05	0.0707107	0.05	2		0	0	0	2	-0.05
	Ignatzschineria							15.4833	21.8967	15.4833	2		7.2	8.67384	6.13333	2	-8.28333
	Koukoulia							6.3	8.90955	6.3	2		2.56667	3.62981	2.56667	2	-3.73333
	Lactobacillus							0.133333	0.188562	0.133333	2		0.05	0.0235702	0.0166667	2	-0.0833333
	Peptoniphilus							0	0	0	2		0	0	0	2	0
	Proteus							0.0833333	0.117851	0.0833333	2		4.48333	6.29325	4.45	2	4.4
	Providencia							1.76667	2.49844	1.76667	2		9.05	4.50191	3.18333	2	7.28333
	Pseudochrobactrum							1.4	0.801388	0.566667	2		4.91667	3.0877	2.18333	2	3.51667
	Pseudomonas							2.91667	4.03051	2.85	2		0.2	0.282843	0.2	2	-2.71667
	Staphylococcus							0	0	0	2		0	0	0	2	0
	Streptococcus							0	0	0	2		0	0	0	2	0
	Tepidimicrobium							1.4	0.282843	0.2	2		4.06667	5.60971	3.96667	2	2.66667
	Turicella							0	0	0	2		0	0	0	2	0
	Vagococcus							0.0833333	0.117851	0.0833333	2		11.9833	9.35738	6.61667	2	11.9
	Veillonella							0	0	0	2		0	0	0	2	0
			Mouth
			August					September					November
	Genus		Mean	SD	SE	N		Mean	SD	SE	N		Mean	SD	SE	N	Mean % Change
	Acinetobacter		0	0	0	2		0.0666667	0.0942809	0.0666667	2		0.8	1.13137	0.8	2	0.8
	Alcaligenes		0	0	0	2		0.316667	0.117851	0.0833333	2		0.533333	0.377124	0.266667	2	0.533333
	Anaerococcus		0	0	0	2		0	0	0	2		0.0166667	0.0235702	0.0166667	2	0.0166667
	Anaerosalibacter		0	0	0	2		10.35	1.57921	1.11667	2		2.88333	0.542115	0.383333	2	2.88333
	Bacillus		0	0	0	2		0.583333	0.824958	0.583333	2		9.55	4.59619	3.25	2	9.55
	Bacteroides		0	0	0	2		0	0	0	2		0	0	0	2	0
	Brevundimonas		0	0	0	2		0.883333	1.06066	0.75	2		0.0666667	0.0942809	0.0666667	2	0.0666667
	Clostridium sensu stricto 15		0	0	0	2		6.81667	5.35044	3.78333	2		1.33333	1.79134	1.26667	2	1.33333
	Clostridium sensu stricto 18		0	0	0	2		3.48333	2.52201	1.78333	2		1.16667	0.989949	0.7	2	1.16667
	Clostridium sensu stricto 7		0	0	0	2		1.51667	2.09775	1.48333	2		0.85	1.20208	0.85	2	0.85
	Corynebacterium 1		0	0	0	2		0.0166667	0.0235702	0.0166667	2		0.233333	0.329983	0.233333	2	0.233333
	Enterococcus		0	0	0	2		3.43333	3.34697	2.36667	2		0.783333	1.1078	0.783333	2	0.783333
	Finegoldia		0	0	0	2		0.0333333	0.0471405	0.0333333	2		0	0	0	2	0
	Ignatzschineria		0	0	0	2		1.71667	2.42773	1.71667	2		21.9667	29.3214	20.7333	2	21.9667
	Koukoulia		0	0	0	2		0.4	0.565685	0.4	2		0.633333	0.895669	0.633333	2	0.633333
	Lactobacillus		6.56667	9.14525	6.46667	2		3.13333	1.36707	0.966667	2		0.216667	0.306413	0.216667	2	-6.35
	Peptoniphilus		0	0	0	2		0.15	0.212132	0.15	2		0	0	0	2	0
	Proteus		0	0	0	2		0.05	0.0707107	0.05	2		1.68333	2.38059	1.68333	2	1.68333
	Providencia		0	0	0	2		0.0166667	0.0235702	0.0166667	2		19.5	27.5772	19.5	2	19.5
	Pseudochrobactrum		0	0	0	2		0.25	0.353553	0.25	2		0.733333	0.329983	0.233333	2	0.733333
	Pseudomonas		0.0333333	0.0471405	0.0333333	2		0.0666667	0.0942809	0.0666667	2		0	0	0	2	-0.0333333
	Staphylococcus		0.0333333	0.0471405	0.0333333	2		0	0	0	2		0	0	0	2	-0.0333333
	Streptococcus		12.9667	12.3979	8.76667	2		1.05	1.3435	0.95	2		0	0	0	2	-12.9667
	Tepidimicrobium		0	0	0	2		1	1.22565	0.866667	2		4.6	4.4312	3.13333	2	4.6
	Turicella		0	0	0	2		0	0	0	2		0	0	0	2	0
	Vagococcus		0	0	0	2		0.05	0.0707107	0.05	2		1.53333	1.9799	1.4	2	1.53333
	Veillonella		9.9	0.754247	0.533333	2		3.15	4.21907	2.98333	2		0.266667	0.377124	0.266667	2	-9.63333
			Nose
			August					September					November
	Genus		Mean	SD	SE	N		Mean	SD	SE	N		Mean	SD	SE	N	Mean % Change
	Acinetobacter		0.0166667	0.0235702	0.0166667	2		0.266667	0.0942809	0.0666667	2		0.05	0.0707107	0.05	2	0.0333333
	Alcaligenes		0	0	0	2		0.4	0.235702	0.166667	2		0.933333	1.27279	0.9	2	0.933333
	Anaerococcus		0.35	0.212132	0.15	2		0.283333	0.400694	0.283333	2		0	0	0	2	-0.35
	Anaerosalibacter		0	0	0	2		10.0333	0.895669	0.633333	2		8.83333	9.80521	6.93333	2	8.83333
	Bacillus		0	0	0	2		0.116667	0.164992	0.116667	2		1.65	2.33345	1.65	2	1.65
	Bacteroides		0.666667	0.895669	0.633333	2		0	0	0	2		0	0	0	2	-0.666667
	Brevundimonas		0	0	0	2		7.48333	10.4888	7.41667	2		0.116667	0.164992	0.116667	2	0.116667
	Clostridium sensu stricto 15		0	0	0	2		7.36667	7.63675	5.4	2		1.31667	1.20208	0.85	2	1.31667
	Clostridium sensu stricto 18		0.35	0.494975	0.35	2		3.13333	2.40416	1.7	2		0.6	0.848528	0.6	2	0.25
	Clostridium sensu stricto 7		0.2	0.282843	0.2	2		14.3	5.89256	4.16667	2		1.25	1.20208	0.85	2	1.05
	Corynebacterium 1		30.8333	36.6281	25.9	2		0.266667	0.329983	0.233333	2		0	0	0	2	-30.8333
	Enterococcus		0	0	0	2		8.35	6.95322	4.91667	2		0.35	0.400694	0.283333	2	0.35
	Finegoldia		1.1	1.41421	1	2		0.05	0.0707107	0.05	2		0	0	0	2	-1.1
	Ignatzschineria		0	0	0	2		2.7	3.81838	2.7	2		6.95	9.82878	6.95	2	6.95
	Koukoulia		0	0	0	2		1.43333	2.02704	1.43333	2		0.1	0.0942809	0.0666667	2	0.1
	Lactobacillus		0.1	0.0471405	0.0333333	2		1.23333	1.17851	0.833333	2		0.05	0.0707107	0.05	2	-0.05
	Peptoniphilus		1.25	1.76777	1.25	2		0.783333	1.1078	0.783333	2		0.0333333	0.0471405	0.0333333	2	-1.21667
	Proteus		0.2	0.282843	0.2	2		0.05	0.0707107	0.05	2		1.75	0.0707107	0.05	2	1.55
	Providencia		0	0	0	2		0.483333	0.306413	0.216667	2		45.45	59.4677	42.05	2	45.45
	Pseudochrobactrum		0	0	0	2		0.433333	0.282843	0.2	2		0.216667	0.306413	0.216667	2	0.216667
	Pseudomonas		0	0	0	2		0.433333	0.612826	0.433333	2		0.566667	0.801388	0.566667	2	0.566667
	Staphylococcus		0.766667	0.612826	0.433333	2		0.0333333	0.0471405	0.0333333	2		0	0	0	2	-0.766667
	Streptococcus		7.36667	10.418	7.36667	2		0	0	0	2		0	0	0	2	-7.36667
	Tepidimicrobium		0	0	0	2		2	2.82843	2	2		2.1	1.64992	1.16667	2	2.1
	Turicella		0	0	0	2		0	0	0	2		0	0	0	2	0
	Vagococcus		0	0	0	2		0.133333	0.188562	0.133333	2		0.166667	0.235702	0.166667	2	0.166667
	Veillonella		0.0333333	0.0471405	0.0333333	2		0.85	0.353553	0.25	2		0.0166667	0.0235702	0.0166667	2	-0.0166667
			Rectum
			August					September					November
	Genus		Mean	SD	SE	N		Mean	SD	SE	N		Mean	SD	SE	N	Mean % Change
	Acinetobacter		0			1		0	0	0	2		1.3	0.942809	0.666667	2	1.3
	Alcaligenes		0			1		0	0	0	2		1.53333	1.55563	1.1	2	1.53333
	Anaerococcus		17.2667			1		6.1	6.4111	4.53333	2		1.75	1.90919	1.35	2	-15.5167
	Anaerosalibacter		0			1		0	0	0	2		2.2	0.471405	0.333333	2	2.2
	Bacillus		0			1		0	0	0	2		4.55	5.25616	3.71667	2	4.55
	Bacteroides		1.93333			1		10.1	2.63987	1.86667	2		7.16667	1.36707	0.966667	2	5.23333
	Brevundimonas		0			1		0	0	0	2		0.883333	0.777817	0.55	2	0.883333
	Clostridium sensu stricto 15		0			1		0.0166667	0.0235702	0.0166667	2		2.23333	0.707107	0.5	2	2.23333
	Clostridium sensu stricto 18		0			1		1.4	1.9799	1.4	2		0.183333	0.259272	0.183333	2	0.183333
	Clostridium sensu stricto 7		0			1		0.733333	0.989949	0.7	2		1.21667	1.67349	1.18333	2	1.21667
	Corynebacterium 1		0.4			1		0.2	0.282843	0.2	2		0.0166667	0.0235702	0.0166667	2	-0.383333
	Enterococcus		2.96667			1		0.55	0.306413	0.216667	2		0.266667	0.0942809	0.0666667	2	-2.7
	Finegoldia		23.1667			1		11.8667	3.62981	2.56667	2		8.1	3.20555	2.26667	2	-15.0667
	Ignatzschineria		0			1		0.0166667	0.0235702	0.0166667	2		1.83333	1.31993	0.933333	2	1.83333
	Koukoulia		0			1		0	0	0	2		0.166667	0.235702	0.166667	2	0.166667
	Lactobacillus		0.8			1		0.266667	0.282843	0.2	2		0.7	0.848528	0.6	2	-0.1
	Peptoniphilus		23.4			1		21.9833	17.4655	12.35	2		15.6667	16.4049	11.6	2	-7.73333
	Proteus		0			1		1.25	1.76777	1.25	2		3.45	3.60624	2.55	2	3.45
	Providencia		0			1		0	0	0	2		2.06667	1.7442	1.23333	2	2.06667
	Pseudochrobactrum		0			1		0	0	0	2		2.86667	3.58267	2.53333	2	2.86667
	Pseudomonas		0			1		0	0	0	2		0.3	0.424264	0.3	2	0.3
	Staphylococcus		4.3			1		0	0	0	2		0	0	0	2	-4.3
	Streptococcus		5			1		1.35	1.90919	1.35	2		0.8	1.13137	0.8	2	-4.2
	Tepidimicrobium		0			1		0	0	0	2		0	0	0	2	0
	Turicella		0			1		0	0	0	2		0	0	0	2	0
	Vagococcus		0			1		0	0	0	2		0.433333	0.377124	0.266667	2	0.433333
	Veillonella		4.43333			1		0.05	0.0235702	0.0166667	2		0	0	0	2	-4.43333
			Left Thigh
			August					September					November
	Genus		Mean	SD	SE	N		Mean	SD	SE	N		Mean	SD	SE	N
	Acinetobacter												0.7	0.942809	0.666667	2
	Alcaligenes												13.3	5.75114	4.06667	2
	Anaerococcus												0	0	0	2
	Anaerosalibacter												6.35	6.43467	4.55	2
	Bacillus												0.05	0.0235702	0.0166667	2
	Bacteroides												0.0333333	0.0471405	0.0333333	2
	Brevundimonas												1.93333	0.0471405	0.0333333	2
	Clostridium sensu stricto 15												0.4	0.518545	0.366667	2
	Clostridium sensu stricto 18												0.433333	0.471405	0.333333	2
	Clostridium sensu stricto 7												0	0	0	2
	Corynebacterium 1												0	0	0	2
	Enterococcus												0.116667	0.164992	0.116667	2
	Finegoldia												0	0	0	2
	Ignatzschineria												2.95	3.41768	2.41667	2
	Koukoulia												0.666667	0.848528	0.6	2
	Lactobacillus												0	0	0	2
	Peptoniphilus												0	0	0	2
	Proteus												0.566667	0.329983	0.233333	2
	Providencia												5.45	5.16188	3.65	2
	Pseudochrobactrum												2.28333	1.67349	1.18333	2
	Pseudomonas												1.38333	1.86205	1.31667	2
	Staphylococcus												0	0	0	2
	Streptococcus												0	0	0	2
	Tepidimicrobium												0.0666667	0	0	2
	Turicella												0	0	0	2
	Vagococcus												1.83333	0.707107	0.5	2
	Veillonella												0	0	0	2
			Right Thigh
			August					September					November
	Genus		Mean	SD	SE	N		Mean	SD	SE	N		Mean	SD	SE	N
	Acinetobacter							7.93333	8.81526	6.23333	2
	Alcaligenes							0.466667	0.659966	0.466667	2
	Anaerococcus							0	0	0	2
	Anaerosalibacter							0	0	0	2
	Bacillus							0.0833333	0.0707107	0.05	2
	Bacteroides							0.0166667	0.0235702	0.0166667	2
	Brevundimonas							3.55	0.589256	0.416667	2
	Clostridium sensu stricto 15							0.116667	0.164992	0.116667	2
	Clostridium sensu stricto 18							0.866667	0.707107	0.5	2
	Clostridium sensu stricto 7							0.05	0.0235702	0.0166667	2
	Corynebacterium 1							0	0	0	2
	Enterococcus							0.3	0.188562	0.133333	2
	Finegoldia							0	0	0	2
	Ignatzschineria							0	0	0	2
	Koukoulia							0	0	0	2
	Lactobacillus							4.61667	6.10469	4.31667	2
	Peptoniphilus							0	0	0	2
	Proteus							5.8	7.25963	5.13333	2
	Providencia							2.65	2.94628	2.08333	2
	Pseudochrobactrum							1.5	2.02704	1.43333	2
	Pseudomonas							8.28333	7.37748	5.21667	2
	Staphylococcus							0	0	0	2
	Streptococcus							0	0	0	2
	Tepidimicrobium							0	0	0	2
	Turicella							0	0	0	2
	Vagococcus							0.483333	0.589256	0.416667	2
	Veillonella							0	0	0	2
