# Supplementary material for: The applicability of forensic time since death estimation methods for buried bodies in advanced decomposition stages
Source: PLoS One. 2020 Dec 9;15(12):e0243395. doi: 10.1371/journal.pone.0243395 (PMC7725292; doi:10.1371/journal.pone.0243395)
Supplement: S11 Table — (XLSX) [file pone.0243395.s020.xlsx]

## Sheet: Table S11 PERMANOVAs
		Df	SS	MS	F	N.Perm	P-Value
	A
	Body Sites	2	0.000128	6.42e-05	0.5655	999	0.581
	Residuals	15	0.001703	0.000114
	B
	Date	2	0.000511	0.000256	1.1041	999	0.338
	Residuals	15	0.003474	0.000232
	C
	Date	2	0.004137	0.002069	2.762	999	0.058
	Residuals	29	0.021721	0.000749
