# Supplementary material for: The applicability of forensic time since death estimation methods for buried bodies in advanced decomposition stages
Source: PLoS One. 2020 Dec 9;15(12):e0243395. doi: 10.1371/journal.pone.0243395 (PMC7725292; doi:10.1371/journal.pone.0243395)
Supplement: S12 Table — Taxa were chosen based on the effect their removal from the random forest model had on overall model accuracy (Mean Decrease Accuracy). (XLSX) [file pone.0243395.s021.xlsx]

## Sheet: Table S12 Random Forest
	Phylum	Family	Genus	Mean Decrease Accuracy
	Firmicutes	Caldicoprobacteraceae	Caldicoprobacter	7.04
	Firmicutes	Family XI	Anaerosalibacter	6.94
	Firmicutes	Family XI	Tepidimicrobium	6.41
	Proteobacteria	Burkholderiaceae	Alcaligenes	5.76
	Firmicutes	Family XI	Tissierella	5.55
	Firmicutes	Bacillaceae	Bacillus	5.46
	Bacteroidetes	Sphingobacteriaceae	Sphingobacterium	5.25
	Firmicutes	Family XI	uncultured	5.24
	Proteobacteria	Caulobacteraceae	Brevundimonas	5.14
	Firmicutes	Clostridiaceae 1	Oxobacter	5.07
	Firmicutes	Bacillaceae	Pseudogracilibacillus	4.97
	Firmicutes	Clostridiaceae 1	Clostridium sensu stricto 15	4.91
	Proteobacteria	Rhizobiaceae	Paenochrobactrum	4.82
	Firmicutes	Enterococcaceae	Enterococcus	4.59
	Proteobacteria	Burkholderiaceae	Comamonas	4.19
	Firmicutes	Planococcaceae	Lysinibacillus	4.17
	Firmicutes	Lachnospiraceae	Cellulosilyticum	4.03
	Proteobacteria	Enterobacteriaceae	Providencia	3.75
	Firmicutes	Staphylococcaceae	Staphylococcus	3.75
	Proteobacteria	Enterobacteriaceae	Proteus	3.68
